# Supplementary material for: The Type IV Secretion System of ICEAfe1: Formation of a Conjugative Pilus in Acidithiobacillus ferrooxidans
Source: Front Microbiol. 2019 Feb 5;10:30. doi: 10.3389/fmicb.2019.00030 (PMC6370655; doi:10.3389/fmicb.2019.00030)
Supplement: Supplementary file 1 [file Table_1.xlsx]

## Sheet: S1
Primer	Sequence (5'-… -3')	Used to
orf1-relax-F	GATTGCCGCAAGCTGGTTC	Conventional RT-PCR to first hypothetical gene of cluster 1
orf1-relax-R	TACATCAGCTTTGCGATCTCC	Conventional RT-PCR to first hypothetical gene of cluster 1
orf2-relax-F	GAGTTCGATGGCAAGGCAGA	Conventional RT-PCR to second hypothetical gene of cluster 1
orf2-relax-R	GATCGCACGGACAACGGAAA	Conventional RT-PCR to second hypothetical gene of cluster 1
orf3-relax-F	GGATGGCAAAGTGCTGATGC	Conventional RT-PCR to third hypothetical gene of cluster 1
orf3-relax-R	GACGCGATCAACATAACGGC	Conventional RT-PCR to third hypothetical gene of cluster 1
traA(rel)-F	GCATGAGGGTTGCTCTTTGC	Conventional RT-PCR and qPCR to relaxase
traA(rel)-R	CAAACAGCTTCCAGGCCAAC	Conventional RT-PCR and qPCR to relaxase
orf4-relax-F	AAAGCCGAAGTGATGACGGA	Conventional RT-PCR to fourth hypothetical gene of cluster 1
orf4-relax-R	ATCCGAACGCCATCAGGAAA	Conventional RT-PCR to fourth hypothetical gene of cluster 1
orf5-relax-F	GCGGCAGTTCGCATATAGATCA	Conventional RT-PCR to fifth hypothetical gene of cluster 1
orf5-relax-R	CAACCTCTCCACATGCCTTCT	Conventional RT-PCR to fifth hypothetical gene of cluster 1
trbN-F	TACATGCCACCTGCCGTTTT	Conventional RT-PCR and qPCR to trbN
trbN-R	CCGATCACAATGCCCAGATG	Conventional RT-PCR and qPCR to trbN
traF-assemb-F	TACTTGGCGTTGCAGAAGGT	Conventional RT-PCR to traF of cluster 2
traF-assemb-R	ATGCTTCACGAACACCCACA	Conventional RT-PCR to traF of cluster 2
traH-F	AATACAGCCACCGGCAACAT	Conventional RT-PCR to traH
traH-R	CGCACAGCGGTTTTTATCCC	Conventional RT-PCR to traH
traG-F	TCTGAGTGCTCGTAATGCCG	Conventional RT-PCR to traG
traG-R	ACTTACATGACCGATGGCCG	Conventional RT-PCR to traG
orf1-C1-F	CTGTTCCTTGGGGCGTTTCT	Conventional RT-PCR to first hypothetical gene of cluster 2
orf1-C1-R	ATGGTCAGCAAGCCCATCAA	Conventional RT-PCR to first hypothetical gene of cluster 2
dsbG-C2-F	TGTCGGTGTGGTGTACGAAA	Conventional RT-PCR to first dsbG of cluster 3
dsbG-C2-R	CTTTGTGTTGACGCGGTGAC	Conventional RT-PCR to first dsbG of cluster 3
orf1-C2-F	GCAAAGCATCAATGGCGGAT	Conventional RT-PCR to first hypothetical gene of cluster 3
orf1-C2-R	GGTTGTTGCTTCTGTGCTGG	Conventional RT-PCR to first hypothetical gene of cluster 3
orf2-C2-F	AGAAGGAAGCGGTCGATTGG	Conventional RT-PCR to second hypothetical gene of cluster 3
orf2-C2-R	CGCGAACAGAATGGCGAAAA	Conventional RT-PCR to second hypothetical gene of cluster 3
traL-F	CAGCGCCAGATCCTGTTTTG	Conventional RT-PCR to traL
traL-R	ACCATCCGAACCGATAGCTG	Conventional RT-PCR to traL
traE-F	GCGCTGACGCCGATTATTAC	Conventional RT-PCR to traE
traE-R	CTCAAAAGCGAACGTGGCAT	Conventional RT-PCR to traE
traK-F	TATGTGACGGGCAAGAACCC	Conventional RT-PCR to traK
traK-R	CCGATAGTTTTCCGGCACCT	Conventional RT-PCR to traK
traB-F	GCATCATCCCCGTCTACCAA	Conventional RT-PCR to traB
traB-R	CCCAACTGCTTCAGGGTCTT	Conventional RT-PCR to traB
traV-F	TGACCAGCTTCCCAACATCC	Conventional RT-PCR to traV
traV-R	AAACCATGCCCGGAAAATGC	Conventional RT-PCR to traV
traA1-F	TCGTGCCGTATCTAAACTGGA	Conventional RT-PCR and qPCR to traA1
traA1-R	CGCCCATCCTTCCACACG	Conventional RT-PCR and qPCR to traA1
traA2-F	TCACTGTGGCTCTGTTGGC	Conventional RT-PCR and qPCR to traA2
traA2-R	TACCCGTGAACACCATCGAG	Conventional RT-PCR and qPCR to traA2
dsbG-C2C3-F	AAAGGCACGAACGAGTCCAT	Conventional RT-PCR to second dsbG of cluster 3
dsbG-C2C3-R	AGGTCAGATGGCAGAACACG	Conventional RT-PCR to second dsbG of cluster 3
orf1-C2C3-F	GAGATGGCCGGTCTGAATGT	Conventional RT-PCR to third hypothetical gene of cluster 3
orf1-C2C3-R	GTTACCGCAATCTGCACACC	Conventional RT-PCR to third hypothetical gene of cluster 3
pilB-F	AGGGCTTGATTCTCACCACG	Conventional RT-PCR to pilB
pilB-R	CGTATGAAAAGTGCGCCCAG	Conventional RT-PCR to pilB
dsbA-F	GGTTATCGAGGTGATGGCGT	Conventional RT-PCR to dsbA
dsbA-R	ATAGCCCTGCTTTTGCACCA	Conventional RT-PCR to dsbA
traC-F	TTCGGTACAAATCGGTGGGG	Conventional RT-PCR and qPCR to traC
traC-R	GAAATTGTGCCCGGAGTTCG	Conventional RT-PCR and qPCR to traC
orf1-C3-F	ATCCTTTACGAGATCCGCCC	Conventional RT-PCR to fourth hypothetical gene of cluster 3
orf1-C3-R	ATTCCCCGCGATAGCACAAC	Conventional RT-PCR to fourth hypothetical gene of cluster 3
traF-SPase-F	ATATCCCCATGCACTACGGC	Conventional RT-PCR to traF of cluster 3
traF-SPase-R	ACCACCAAAATGCGCTTGTC	Conventional RT-PCR to traF of cluster 3
orf2-C3-F	ATCTGCGCTACTACATGGGC	Conventional RT-PCR to fifth hypothetical gene of cluster 3
orf2-C3-R	CTTCTCCGGTCTGGTTGTCC	Conventional RT-PCR to fifth hypothetical gene of cluster 3
dsbG-C3-F	GCCAAGAAGGGGACACTGAA	Conventional RT-PCR to third dsbG of cluster 3
dsbG-C3-R	ATGACCAGGAAAGGCGGTTT	Conventional RT-PCR to third dsbG of cluster 3
traW-F	ACCGACCACAAGGTCAACAT	Conventional RT-PCR to traW
traW-R	TGCTCCACCGTCTTTTTCCA	Conventional RT-PCR to traW
orf3-C3-F	TCGCAAAAGAACACCCGGAA	Conventional RT-PCR to sixth hypothetical gene of cluster 3
orf3-C3-R	ACAACGGGAAATGGTCTTGG	Conventional RT-PCR to sixth hypothetical gene of cluster 3
traU-F	GCGAAGTGTTTCCAACCTGG	Conventional RT-PCR to traU
traU-R	CCAACCATCGGGTAGAGCAG	Conventional RT-PCR to traU
traN-F	GCCGACGATGAAGGTGTAGT	Conventional RT-PCR and qPCR to traN
traN-R	TGCCGATGATGGTGAGGATG	Conventional RT-PCR and qPCR to traN
orf1-CP-F	GACGAAACGGAATTTTACGATGAGG	Conventional RT-PCR to first hypothetical gene of cluster 5
orf1-CP-R	TTTCCGGCGCCAGGTGTT	Conventional RT-PCR to first hypothetical gene of cluster 5
traD/G-F	TCTATCTACCCCTGCCCACC	Conventional RT-PCR and qPCR to traD
traD/G-R	TGGCTCGTCACCAAAGAACA	Conventional RT-PCR and qPCR to traD
orf2-CP-F	CGATCTCGCACCCTGTAGTT	Conventional RT-PCR to second hypothetical gene of cluster 5
orf2-CP-R	AAGACCGGAATCACAAGCGT	Conventional RT-PCR to second hypothetical gene of cluster 5
orf3-CP-F	TGATTCGATTGCGGACCCAT	Conventional RT-PCR to third hypothetical gene of cluster 5
orf3-CP-R	TGATGACCGATGAGCTGGGA	Conventional RT-PCR to third hypothetical gene of cluster 5
orf4-CP-F	ACCATTACGCTGTTCGAGGA	Conventional RT-PCR to fourth hypothetical gene of cluster 5
orf4-CP-R	CCGGTCAGCGTATTGACTCG	Conventional RT-PCR to fourth hypothetical gene of cluster 5
orf5-CP-F	GCTTTGGGATTTGCGGGATG	Conventional RT-PCR to fifth hypothetical gene of cluster 5
orf5-CP-R	ATCCGCTCGGTGAATGTCTC	Conventional RT-PCR to fifth hypothetical gene of cluster 5
orf6-CP-F	GTCCGCGATTCTGGAGGAAA	Conventional RT-PCR to sixth hypothetical gene of cluster 5
orf6-CP-R	TGTGGGCTGGAAGATTGTCG	Conventional RT-PCR to sixth hypothetical gene of cluster 5
orf7-CP-F	CTGGAATCTGGTGCTGTTGC	Conventional RT-PCR to seventh hypothetical gene of cluster 5
orf7-CP-R	GCTGTGGGATGCAGTCGATA	Conventional RT-PCR to seventh hypothetical gene of cluster 5
