# Supplementary material for: The Type IV Secretion System of ICEAfe1: Formation of a Conjugative Pilus in Acidithiobacillus ferrooxidans
Source: Front Microbiol. 2019 Feb 5;10:30. doi: 10.3389/fmicb.2019.00030 (PMC6370655; doi:10.3389/fmicb.2019.00030)
Supplement: Supplementary file 3 [file Table_3.xlsx]

## Sheet: S3
		1	2	3	4	5	6	7	8	9	10	11	12	13	14	15	16	17	18	19	20	21	22	23	24	25	26	27	28	29	30	31	32	33	34	35	36	37	38	39	40	41	42	43	44
ACCESSION	Acidithiobacillus ferrooxidans ATCC 23270 tra genes	hyp1	hyp2	hyp3	traA	hyp4	hyp5	trbN	traF	traH	traG	hyp1	dsbG	hyp1	hyp2	traL	traE	traK	traB	traV	traA1	traA2	tsbG	hyp3	pilB	dsbA	traC	hyp4	traF	hyp5	dsbG	traW	hyp6	traU	traN	hyp1	traD	hyp2	hyp3	hyp4	hyp5	hyp6	hyp7	traR	trbE
	Gene cluster	C1	C1	C1	C1	C1	C1	C2	C2	C2	C2	C2	C3	C3	C3	C3	C3	C3	C3	C3	C3	C3	C3	C3	C3	C3	C3	C3	C3	C3	C3	C3	C3	C3	C3	C4	C4	C4	C4	C4	C4	C4	C4	?	?
http://biominingdb.cmm.uchile.cl/genomes/At_ferrooxidans_Wenelen/	Acidithiobacillus ferrooxidans Wenelen	98.1	88	0	98	0	0	60.6	98.4	95.3	80.8	0	95.5	97.4	94.4	100	99.5	97.5	96.7	98.8	99.3	99.3	99.3	0	99.2	96.8	99.3	95.6	98.6	68.1	96.6	99	94.6	99.8	95.1	90.2	99.5	95.6	98.8	95.9	92.3	95.6	98	98.1	59.1
AEFB01	Acidithiobacillus ferrooxidans GGI-221	0	78.7	81.6	52.4	0	0	84	91.2	86	74.7	0	70.1	86.4	61.3	89.5	82.9	72.6	84.8	77.4	90.4	88.1	77.3	0	79.6	77.1	87.8	69.3	76.5	66.1	95.4	88.5	64.5	97.9	91.8	72.2	85.7	0	69.2	0	63.8	58.2	73.6	0	61.5
LVXZ01	Acidithiobacillus ferrooxidans strain BY0502	0	74.4	76.8	50.9	0	0	88.4	81.7	72.5	67.8	0	72	0	60.2	87.2	81.3	69	76.3	83.2	92.1	88.9	81	0	79.8	76.7	84.1	69.3	78.1	62.4	94.8	88.5	0	96.9	90.4	0	86.5	76.5	69.2	0	65.7	57.5	73.5	61.9	0
CCCS02	Acidithiobacillus ferrivorans CF-27	0	70.4	73.8	66.3	0	0	84.7	81.5	72.7	68.1	0	72.4	86.4	60	88.4	81.8	65	76.6	81.3	90.4	88.1	81	87.1	79.8	77.1	84	65.7	77.5	79.2	95.2	88	65.6	96.2	90	0	85.6	76.5	69.2	0	66.5	57.9	72.4	72.4	61.6
NC_015942	Acidithiobacillus ferrivorans SS3	0	70.4	0	65.8	0	0	82	82.5	72.8	70.1	0	71.7	0	0	89.5	81.3	64.7	76.4	81.3	90.4	88.1	80.7	0	79.8	77.1	85.1	69.3	78	0	94.8	88	0	96.2	90.1	0	86	0	69.2	0	66.6	58.2	73.5	72.4	65.9
AFOH01	Acidithiobacillus thiooxidans ATCC 19377	0	0	0	66.3	0	0	90.6	86.7	68.1	64.7	0	69.6	84	55.7	86.8	82.7	65.7	75.8	81.4	94.3	90.5	84	0	80.2	78.9	84	69.1	75.4	62.9	83.2	87.1	68.2	95.4	83.9	0	86	0	71.2	0	65.6	51.9	70.7	0	57.6
LWRY01	Acidithiobacillus thiooxidans strain DXS-W	0	0	0	66.2	0	0	89.4	86.1	69.9	69	0	71	82.7	88	86.8	82.7	66	76	81.4	94.3	90.5	83.6	0	80.2	78.9	83.7	69.1	76.9	62.1	83.2	87.3	63.9	95.4	85.2	0	85.8	0	71.8	0	65.5	52.2	71.2	67.7	63.5
LWSC01	Acidithiobacillus thiooxidans strain GD1-3	0	0	0	66.2	0	0	89.4	86.1	69.9	69	0	71	82.7	88	86.8	82.7	66	76	81.4	94.3	90.5	83.6	0	80.2	78.9	83.7	69.1	76.9	62.1	83.2	87.3	63.9	95.4	85.2	0	85.8	0	71.8	0	65.5	0	71.2	67.7	63.5
NC_011206	Acidithiobacillus ferrooxidans ATCC 53993	0	0	0	52.4	0	0	0	0	0	0	0	61.6	0	0	0	0	0	0	0	0	0	64.1	0	69	0	55.1	0	59.9	0	55.9	0	0	0	0	0	0	0	0	0	0	0	0	0	59.1
JNNH01	Acidithiobacillus ferrooxidans DLC-5	0	63.8	78.2	52.4	0	0	63	0	0	0	0	60.4	0	0	0	0	0	0	0	0	0	63.6	75.4	67.2	0	51.4	0	54.2	0	55.9	0	65.6	0	0	0	0	0	0	0	0	0	0	69.8	61.5
LQRJ01	Acidithiobacillus ferrooxidans strain Hel18	0	0	73.8	52.4	0	0	0	0	0	0	0	61.6	0	0	0	0	0	0	0	0	0	64.1	0	69	0	55.4	0	58.6	0	55.9	0	0	0	0	0	0	0	0	0	0	0	0	0	59.1
LJBT01	Acidithiobacillus ferrooxidans YQH-1	0	0	0	0	0	0	0	0	0	0	0	61.6	0	0	0	0	0	0	0	0	0	64.1	0	69	0	52.1	0	57.2	0	55.9	0	0	0	0	0	0	0	0	0	0	0	0	0	62.9
LVZL01	Acidithiobacillus ferrivorans strain PQ33	0	0	0	65.8	0	0	56.6	0	0	0	0	58.6	0	0	0	0	0	0	0	0	0	64.2	0	66.6	0	0	0	0	0	59.2	0	76.6	0	0	0	49.2	0	0	0	0	0	0	82.8	0
MASQ01	Acidithiobacillus ferrivorans strain YL15	0	0	0	51.5	0	0	0	0	0	0	0	58.6	0	0	0	0	0	0	0	0	0	64.2	0	67.1	0	0	0	0	0	59.2	0	0	0	0	0	0	0	0	0	0	0	0	0	62.9
MOAD01	Acidithiobacillus albertensis DSM 14366	0	0	0	71.4	0	0	64.8	0	0	0	0	58.4	0	0	0	0	0	57.9	0	0	0	66.5	0	66.1	0	55	0	54.5	0	57	0	63.9	0	0	0	57	0	0	0	0	0	0	69.8	60.5
JMEB01	Acidithiobacillus thiooxidans strain Licanantay	0	60.7	73.8	66.3	0	0	66.1	0	56.7	0	0	58.4	61.6	0	0	0	0	62.2	0	0	0	66.9	0	65.8	0	55.7	0	0	58.7	57	0	0	57.4	53.8	0	67	0	0	0	49.4	0	0	69.3	63.5
AZMO01	Acidithiobacillus thiooxidans A01	0	65.3	0	66.2	0	0	64.8	0	56.7	0	0	58.4	63.6	0	0	0	0	62.2	0	0	0	66.5	0	65.8	0	55.7	0	53.9	58.7	57	0	63.9	58	53.8	0	66.6	0	0	0	48.9	0	0	70.8	63.5
LWSA01	Acidithiobacillus thiooxidans A02	0	65.3	0	66.2	0	0	64.8	0	56.7	0	0	58.4	63.6	0	0	0	0	62.2	0	0	0	66.5	0	65.8	0	59.2	0	53.9	0	57	0	63.9	0	0	0	65.4	0	0	0	0	0	0	70.8	63.5
LWRZ01	Acidithiobacillus thiooxidans BY-02	0	65.3	0	66.2	0	0	64.8	0	56.4	0	0	58.4	63.6	0	0	0	0	67.4	0	0	0	66.5	0	65.8	0	61.2	0	53.9	58.7	57	0	63.9	58	53.8	0	66.6	0	0	0	48.9	0	0	70.8	63.5
LWSB01	Acidithiobacillus thiooxidans strain DMC	0	65.3	0	66.2	0	0	64.8	0	56.7	0	0	58.4	63.6	0	0	0	0	62.2	0	0	0	66.5	0	65.8	0	55.7	0	53.9	58.7	57	0	63.9	58	53.8	0	66.6	0	0	0	48.9	0	0	70.8	63.5
LWSD01	Acidithiobacillus thiooxidans strain JYC-17	0	65.3	0	66.2	0	0	64.8	0	56.7	0	0	58.4	63.6	0	0	0	0	62.2	0	0	0	66.5	0	65.8	0	55.7	0	53.9	58.7	57	0	63.9	58	53.8	0	66.6	0	0	0	48.9	0	0	70.8	63.5
LZYI01	Acidithiobacillus thiooxidans strain ZBY	0	65.3	0	66.2	0	0	64.8	0	56.7	0	0	58.4	63.6	0	0	0	0	62.2	0	0	0	66.5	0	65.8	0	55.7	0	53.9	58.7	57	0	63.9	58	53.8	0	66.6	0	0	0	48.9	0	0	70.8	63.5
LGYM01	Acidithiobacillus thiooxidans CLST	0	0	0	52.5	0	0	64.8	0	0	0	0	58.4	0	0	0	0	0	59.4	0	0	0	66.9	0	58.9	0	55	0	54.5	0	57	0	63.9	0	0	0	57	0	0	0	0	0	0	69.3	63.5
LZYG01	Acidithiobacillus caldus strain ZJ	0	0	76.1	67.9	0	0	67.4	0	0	0	0	59.6	0	0	0	0	0	0	0	0	0	62.4	0	60.7	0	55.6	0	0	0	55.4	0	0	0	0	0	0	0	0	0	0	0	0	71.8	65
LZYE01	Acidithiobacillus caldus strain DX	0	0	74	66.4	0	0	67.4	0	0	0	0	59.6	0	0	0	0	0	0	0	0	0	62.4	0	60.7	0	55.6	0	0	0	55.4	0	0	0	0	0	0	0	0	0	0	0	0	71.8	65
LZYF01	Acidithiobacillus caldus strain ZBY	0	0	77.6	66.4	0	0	67.4	0	0	0	0	59.6	0	0	0	0	0	0	0	0	0	62.4	0	60.7	0	55.6	0	0	0	55.4	0	0	0	0	0	0	0	0	0	0	0	0	70.7	65
NC_015850	Acidithiobacillus caldus SM-1	0	0	0	66.3	0	0	50.4	0	0	0	0	59.6	0	0	0	0	0	0	0	0	0	62.4	0	68.1	0	55.4	0	0	0	55.4	0	0	0	0	0	0	0	0	0	0	0	0	70.7	65
NZ_CP026328	Acidithiobacillus caldus strain MTH-04	0	0	0	66.3	0	0	62.7	0	0	0	0	59.6	0	0	0	0	0	0	0	0	0	62.4	0	68.1	0	53.1	0	0	0	55.4	0	0	0	0	0	0	0	0	0	0	0	0	70.7	65
NZ_CP005986	Acidithiobacillus caldus ATCC 51756	0	0	0	66	0	0	0	0	0	0	0	59.6	0	0	0	0	0	0	0	0	0	62.4	0	68.1	0	51.6	0	0	0	55.4	0	0	0	0	0	0	0	0	0	0	0	0	70.7	65
AUIS01	Thermithiobacillus tepidarius DSM 3134	0	0	0	0	0	0	0	0	0	0	0	0	0	0	0	0	0	0	0	0	0	0	0	69	60.1	0	0	0	0	0	0	0	0	0	0	0	0	0	0	0	0	0	0	0
